# Supplementary material for: Unifoliolate Leaves Are Compound in Neotropical Rutaceae: Novel Evidence from Lateral Leaflet Traces
Source: Plants (Basel). 2026 Jun 2;15(11):1725. doi: 10.3390/plants15111725 (PMC13259490; doi:10.3390/plants15111725)
Supplement: Supplementary file 1 [file plants-15-01725-s001.zip]

Archive with 1 entries (1 files):
- plants-4278029-supplementary.pdf
